# Supplementary material for: Development of Virus-like Particle Plant-Based Vaccines against Avian H5 and H9 Influenza A Viruses
Source: Vet Sci. 2024 Feb 18;11(2):93. doi: 10.3390/vetsci11020093 (PMC10891754; doi:10.3390/vetsci11020093)
Supplement: Supplementary file 1 [file vetsci-11-00093-s001.zip]

Archive with 1 entries (1 files):
- vetsci-2837101-supplementary.pdf
